# Supplementary material for: Modular Polymerase Synthesis and Internal Protein Domain Swapping via Dual Opposed Frameshifts in the Ebola Virus L Gene
Source: Pathogens. 2024 Sep 25;13(10):829. doi: 10.3390/pathogens13100829 (PMC11510084; doi:10.3390/pathogens13100829)
Supplement: Supplementary file 1 [file pathogens-13-00829-s001.zip]

Archive with 2 entries (2 files):
- File S1. fEBOVpolymeraseFSisoformModels.prj.zip
- Supplemental material Stubbs et al 2024.zip
